# Supplementary material for: Extracellular Polymeric Substances and Biocorrosion/Biofouling: Recent Advances and Future Perspectives
Source: Int J Mol Sci. 2022 May 16;23(10):5566. doi: 10.3390/ijms23105566 (PMC9143384; doi:10.3390/ijms23105566)
Supplement: Supplementary file 1 [file ijms-23-05566-s001.zip]

Archive with 1 entries (1 files):
- ijms-1682569-supplementary.pdf
